# Supplementary material for: Altered hepatic genes related to retinol metabolism and plasma retinol in patients with non-alcoholic fatty liver disease
Source: PLoS One. 2018 Oct 31;13(10):e0205747. doi: 10.1371/journal.pone.0205747 (PMC6209208; doi:10.1371/journal.pone.0205747)
Supplement: S4 File — This is a tab file that provides a detailed description of clinical data, food records and non-median_centered gene data of the NAFLD patients and liver donors. (XLSX) [file pone.0205747.s004.xlsx]

## Sheet: Codebook
Variable Name	Type	Label
Study ID		Study code of the patient
Diag	Categorical	Diagnosis (simple steatosis-SS, non-alcoholic steatohepatitis-NASH, healthy liver donor-LD)
age	numeric	Age (years)
gender	Categorical	Gender (female - 0 / male - 1)
smoking	Categorical	cigarrete smoking (no - 0, yes - 1, ex-smoker - 2)
alcohol	numeric	Alcohol intake (g/day)
steatosisperc	Numeric	Steatosis percentage
steatosisgrading	Numeric	Steatosis grading according to Brunt (0 - 3)
ballooning	Numeric	Ballooning of hepatocytes (no - 0, yes - 1)
zone3_fibrosis	Numeric	Zone 3 Fibrosis (no - 0, yes - 1)
fibrosis	Numeric	Fibrosis stage (0 - 4)
lobular_inflamm	Numeric	Lobular inflammation (0 - 3)
ballooningintensity	Numeric	Ballooning intensity (0 - 2)
NAS_score	Numeric	Non-alcoholic fatty liver disease activity score (0 - 8)
plasmaretinol	numeric	plasma retinol (µmol/L)
ast	Numeric	Aspartate transaminase (U/L)
alt	Numeric	Alanine transaminase (U/L)
alp	Numeric	Alkaline phosphatase (U/L)
glucose	Numeric	Glucose (mmol/L)
insulin	Numeric	Insulin (pmol/L)
homa	Numeric	Homeostasis model for assessment of insulin resistance
totacholest	Numeric	Total cholesterol (mmol/L)
tg	Numeric	Triglycerides (mmol/L)
ldl	Numeric	Low density lipoprotein (mmol/L)
hdl	Numeric	High density lipoprotein (mmol/L)
bilirrubin	numeric	bilirrubin (µmol/L)
weight	Numeric	Weight (kg)
height	Numeric	Height (cm)
BMI	Numeric	Body mass index (kg/m2)
Waist	Numeric	Waist circumference (cm)
Kj (kj)	Numeric	Energy intake (kilojoule/d)
Cals (kcal)	Numeric	Energy intake (kcal/d)
Fat (g)	Numeric	Fat intake (g/d)
Prot (g)	Numeric	Protein Intake (g/d)
Carb (g)	Numeric	Carbohydrate intake (g/d)
FatCals (kcal)	Numeric	Energy intake from fat (kcal/d)
ProtCals (kcal)	Numeric	Energy intake from proteins (kcal/d)
CarbCals (kcal)	Numeric	Energy intake from carbohydrates (kcal/d)
Vit A-IU (IU)	Numeric	Vitamin A intake (International Units/d)
Caroten (RE)	Numeric	Carotene intake (retinol equivalents/d)
BetaCaro (mcg)	Numeric	Beta-carotene (µg/d)
Vit C (mg)	Numeric	Vitamin C intake (mg/d)
Vit E (mg)	Numeric	Vitamin E intake (mg/d)
diabetes	Categorical	no - 0, yes - 1,

## Sheet: clinicalvariables
Study ID	age	gender	smoking	alcohol	Diag	steatosisperc	steatosisgrading	ballooning	zone3_fibrosis	fibrosis	lobular_inflamm	ballooningintensity	NAS_score	plasmaretinol	ast	alp	alt	glucose	insulin	HOMA	totacholest	tg	ldl	hdl	billirubin	weight	height	BMI	Waist	diabetes
CL-88	60	0	0	0	SS	50	2	0	1	1	0	0	2	1.446	34	63	101	6.5	87	4.19	6.83	1.68	4.71	1.35	7	64.5	152.4	27.8	95.3	1
CL-90	46	1	0	0	SS	80	3	0	0	0	0	0	3	1.299	31	61	50	5.3	185	7.26	3.93	2.2	2.11	0.81	9	124	173.5	41.2	120.8	0
CL-91	47	0	0	0	SS	30	1	0	0	0	0	0	1	1.34	29	37	53	8	65	3.85	3.79	0.6	2.31	1.21	11	67.1	152.4	28.9	93.8	1
CL-95	35	0	0	0	SS	40	2	0	0	0	0	0	2	1.262	17	21	60	5.5	74	3.01	5.79	2.14	3.91	0.9	8	68	158	27.2	99.5	1
CL-96	31	1	0	0	SS	40	2	0	0	0	0	0	2	1.994	35	72	56	4.7	61	2.12	5.57	1.86	3.33	1.39	6	95	180.3	29.2	101.5	0
CL-98	29	1	0	0	NASH	80	3	1	0	0	1	1	5	0.98	88	145	95	5.7	128	5.4	5.82	3.7	2.82	1.3	14	84	168	29.8	106.3	0
CL-100	42	1	0	1.87	SS	10	1	0	0	0	0	0	1	1.12	32	69	75	4.7	111	3.86	4.81	1.33	3.29	0.91	36	80	163	30.1	108.5	0
CL-103	34	0	0	0.7	NASH	60	2	1	1	1	2	1	5	1.601	36	81	70	5.5	145	5.91	7.67	1.77	5.46	1.4	13	66.22	152.5	28.5	91	0
CL-106	38	1	2	4	NASH	10	1	1	1	1	2	1	4	1.552	30	45	57	5.2	132	5.08	4.95	0.97	3.45	1.05	16	105.6	179.1	32.9	106.9	0
CL-108	40	1	0	4	SS	70	3	0	0	0	0	0	3	1.942	32	64	69	4.7	93	3.24	6.55	1.76	4.75	0.99	15	93.5	180	28.9	96.5	0
CL-110	44	1	0	1	SS	15	1	0	0	0	0	0	1	1.86	35	52	33	5.8	63	2.71	3.69	0.53	2.34	1.11	9	66.4	170.2	22.9	85	1
CL-111	54	0	2	1	NASH	70	3	1	1	3	3	2	8	2.434	50	46	116	16.2	203	24.36	6.5	11.32	0	0.96	23	95.4	172.7	32	122	1
CL-112	26	0	0	2.5	NASH	30	1	1	0	0	2	1	4	1.914	50	90	51	5	17	0.63	5.44	2.23	2.69	1.73	17	67	170	23.2	83.8	0
CL-113	23	1	1	4	NASH	80	3	1	1	2	2	1	6	0.576	52	105	113	4.5	674	22.47	5.74	1.57	3.87	1.15	8	109	175	35.6	111	0
CL-114	45	1	0	10	SS	5	1	0	0	0	0	0	1	1.031	28	80	106	8	50	2.96	5.51	2.39	3.46	0.95	18	70	170.2	24.2	98	0
HLD-1	49	1	0	1	LD									1.29	19	14	66	4.9	15	0.54	5	1.03	3.43	1.1	14	80	190.5	22	85	0
HLD-2	58	0	0	0	LD	0	0	0	1	1	0	0	0	1.188	18	12	54	4.9		0	0	0	0	0	8	61.81	162.56	23.4	75	0
HLD-3	40	0	0	0	LD	0	0	0	1	1	0	0	0	0.934	23	17	47	4.7	57	1.98	3.67	0.68	2.57	0.79	15	65	160	25.4	77.5	0
HLD-4	35	0	0	0	LD	0	0	0	0	0	0	0	0	0.817	15	27	109	4.8	211	7.5	4.84	1.21	0	0	11	91.8	165.1	33.7	115.5	0
HLD-5	56	1	0	21	LD	0	0	0	0	0		0		1.072	25	30	71	4.2	15	0.47	4.17	0.6	2.67	1.23	15	58.2	170.2	20.1	75	0
HLD-7	23	0	0	5	LD	0	0	0	1	1		0		0.999	16	4	60	5.2	22	0.85	4.94	0.67	3.19	1.44	3	72.73	165.1	26.7	85	0
HLD-8	26	1	0	2	LD	0	0	0	0	0	0	0	0	0.51	36	48	68	5.2	19	0.73	3.5	0.58	2.58	0.65	11	85	195.5	22.2	84.8	0
HLD-10	39	1	0	14	LD									1.01	15	14	44	5.2		0	0	0	0	0	8	83	173	27.7	93.7	0
HLD-11	38	0	2	0	LD									0.609	17	11	61	5	32	1.19	5.54	0.92	3.15	1.97	7	75.9	150	33.7	89	0
HLD-13	22	0	0	0	LD									1.015	24	22	90	5.3	600	23.56	4.76	1.34	2.67	1.47	5	79	166.2	28.6	76.8	0
HLD-14	46	1	0	0	LD	0	0	0	0	0	0	0	0	2.123	16	17	61	5.7	21	0.89	4.71	1.22	3.01	1.14	5	92.95	190.5	25.6	95.8	0
CL-116	49	1	0	5.23	NASH	40	2	1	0	0	3	1	6	0.713	64	119	77	7.3	108	5.84	5.15	2.36	3.2	0.87	4	103	180	31.8	116	0
CL-117	51	0	0	2	SS	70	3	0	0	0	0	0	3	0.684	30	51	64	5.8	159	6.83	6.39	1.1	4.61	1.27	8	76	153	32.5	98.8	0
CL-118	63	0	0	0	NASH	40	2	1	1	4	1	2	5	1.868	112	168	58	6	191	8.49	5.06	1.2	3.01	1.5	8	88	165	32.3	107	0
CL-128	48	1	1	0	NASH	40	2	1	1	1	1	1	4	1.727	25	46	37	7.3	204	11.03	2.65	0.76	1.33	0.97	6	100.9	173	33.7	109	1
CL-132	68	0	0	8.9	NASH	5	1	1	0	4	1	2	4	0.932	53	53	83	5.3	83	3.26	5.59	1.73	3.15	1.65	8	86.55	160	33.8	110.3	0
CL-134	37	1	0	14	SS	50	2	0	0	0	0	0	2	1.446	19	32	42	6.5	33	1.59	4.9	0.62	2.9	1.72	13	84	184	24.8	86.5	0
CL-136	50	1	1	0	SS	40	2	0	0	0	0	0	2	2.325	31	55	76	5.2	29	1.12	4.04	1.15	2.56	0.95	8	101.81	175.26	33.1	112	0
CL-142	33	1	0	0.93	SS	20	1	0	0	0	0	0	1	1.434	25	47	55	0	26	0	3.92	0.86	0	0	10	80	178	25.2	93.5	0
CL-144	38	1	0	0	NASH	40	2	1	0	0	1	1	4	1.736	23	42	101	4.3	38	1.21	4.12	0.98	2.46	1.2	10	100	180	30.9	0	0
CL-147	44	1	1	0	NASH	10	1	1	1	2	1	1	3	0.998	44	81	68	4.2	56	1.74	4.4	2.91	2.2	0.87	9	89.54	177.8	28.3	94	0
CL-161	54	0	0	0	SS	10	1	0	0	0	0	0	1	2.539	33	46	65	0		0	0	0	0	0	5	58.4	157.5	23.5	87.5	0
CL-167	29	0	2	0	NASH	25	1	1	1	3	1	2	4	1.423	99	118	73	5.8		0	4.51	1.77	2.85	0.85	6	119	155	49.5	0	0
HLD-21	28	0	0	0	LD									1.357	15	6	65	4.6		0	0	0	0	0	17	43.63	152.4	18.8	74.3	0
HLD-23	41	0	0	1.86	LD									0.965	12	7	64	4.8	15	0.53	3.58	0.9	2.04	1.13	5	58.63	144	28.3	90.8	0
HLD-26	48	0	0	0	LD	0	0	0	0	0	0	0	0	1.631	31	37	73	6.4	48	2.28	7.46	1.48	5.17	1.61	20	74.3	169	26	87	0
HLD-35	27	1	0	0	LD		0	0	0	0	0	0	0	1.459	17	18	59	5.1	90	3.4	5.05	1.97	3.33	0.82	19	83.18	165.1	30.5	104.8	0
HLD-38	52	1	0	4	SS	10	1	0	0	0	0	0	1	1.254	16	14	76	4.7	22	0.77	4.47	1.31	2.73	1.14	12	86.36	170.18	29.8	106	0
HLD-43	34	1	0	0	LD	0	0	0				0		1.156	27	29	58	6.5	15	0.72	5.2	0.77	3.22	1.63	10	98.7	182.5	29.6	108	0
HLD-47	47	1	0	0	LD	1	0	0	0	0	0	0	0	0.864	29	41	98	5.1	26	0.98	4.4	0.59	2.86	1.27		79.7	183	23.8	90.3	0
HLD-51	37	0	0	0.93	LD	0	0	0	0	0	0	0	0	1.882	17	17	66	5.6	25	1.04	5.04	1.14	3.07	1.45	4	68.3	154	28.8	88.5	0
HLD-53	38	0	0	0	LD	1	0	0	1	1	0	0	0	1.265	22	15	56	4.6	16	0.55	3.69	0.79	1.87	1.46		56.2	168.5	19.8	78.5	0
HLD-55	23	1	0	4	LD	0	0	0	1	1	0	0	0	1.509	17	13	73	4.5	21	0.7	2.78	0.59	1.03	1.48	9	85.4	181.2	26	94.2	0
CL-140	53	1	0	0	SS	60	2	0	0	0	0	0	2	1.541	30	69	89	5.3	54	2.12	6.73	4.74	0	0.9		100	187	28.6	108.5	0
CL-155	37	1	0	1.5	NASH	45	2	1	1	1	1	1	4	2.302	60	96	64	4.9	75	2.72	5.29	1.75	3.2	1.29	8	69.5	168.25	24.6	89	0
CL-157	60	0	0	20	NASH	40	2	1	1	3	2	1	5	1.862	32	42	87	0		0	0	0	0	0	20	91	165	33.4	111.8	0
HLD-41	25	0	0	2.8	LD									1.537	18	15	47	3.4	15	0.38	5.2	0.77	3.22	1.63	10	52.2	160	20.4	0	0
HLD-50	35	1	1	0.39	SS	5	1	0	1	1	0	0	1	1.606	26	35	78	4.8	24	0.85	5.7	0.68	3.92	1.47	17	81	170	28	97.1	0
HLD-56	43	0	0	0	LD	1	0	0	0	0	0	0	0	1.343	19	15	75	5.1		0	0	0	0	0		71	162	27.1	92	0

## Sheet: non-median_centered gene data
	AKR1B10	ALDH1A3	RXRB	RDH10	ADH1B	PPARA	CYP26A1	ALDH1A2	DHRS4	RDH11
ProbeID	5310646	4920148	6380431	7050433	2490612	870441	7550386	510687	1340274	6840368
CL-100	10.9139	10.4821	12.6099	14.073	14.5823	11.7376	11.7973	11.5611	14.2031	13.2598
CL-103	13.2205	11.9305	12.4105	14.3394	14.5991	13.2542	10.6052	11.3934	14.073	13.3948
CL-106	9.72742	10.435	12.7524	14.1918	14.7584	11.841	11.8987	10.6631	13.8055	13.2038
CL-108	8.06982	8.68456	12.8674	14.3717	14.7264	11.6313	11.433	10.7079	13.5395	13.3562
CL-110	8.2164	9.56635	12.5594	14.3259	14.7935	12.0378	13.6157	10.3784	13.7858	13.4961
CL-111	12.5023	11.622	12.4729	14.1711	14.6233	12.639	12.243	11.3671	14.2668	13.6157
CL-112	13.0008	11.6828	12.7824	14.2358	14.654	11.8754	12.0424	11.0582	14.1551	13.5401
CL-113	12.4039	11.2088	12.5963	14.29	14.5689	12.1142	10.5406	11.7714	13.8749	13.5024
CL-114	10.0853	11.8881	13.0402	13.5289	14.7981	11.701	12.8206	10.1759	14.2229	13.3181
CL-116	12.0655	11.8865	12.3117	14.0978	14.6056	12.3192	10.5857	11.1002	14.1918	13.2925
CL-117	8.99549	10.1337	12.5205	14.318	14.8345	11.8658	12.249	11.2886	14.0258	13.0733
CL-118	13.4125	10.6426	12.652	14.2459	14.72	11.5335	13.2165	10.891	13.8983	13.4327
CL-128	10.8684	11.5219	12.619	14.2229	14.7315	12.4576	11.8768	10.9067	13.8975	13.4871
CL-132	12.9775	12.1302	12.7149	14.367	14.7355	12.0882	12.66	10.3871	13.8353	13.5273
CL-134	9.07225	10.0386	12.7157	13.9226	14.7214	11.4601	13.0167	10.8986	14.1603	13.0446
CL-136	9.72882	11.7927	12.7965	14.0665	14.6811	11.9316	13.3574	11.1247	14.1067	13.4628
CL-140	11.1559	10.7957	12.7527	14.1892	14.8493	12.5178	12.9793	11.1748	14.0041	13.0879
CL-142	9.54433	9.70464	13.4619	12.9562	14.7502	11.7901	12.1328	10.0192	14.2179	13.3543
CL-144	11.0323	9.72457	12.626	14.1429	14.6997	12.1924	12.6325	10.4366	14.074	13.427
CL-147	12.2747	9.87549	12.5868	14.0696	14.7136	12.5505	11.2542	10.9619	13.9226	13.0435
CL-155	8.80166	10.5455	12.5833	14.3478	14.7488	12.4078	11.1921	10.2949	13.9956	13.1879
CL-157	12.6518	9.59255	12.6419	14.3857	14.6874	12.1588	11.9556	10.3602	13.6637	13.4482
CL-161	9.75147	11.4112	12.7805	14.2322	14.6925	12.6216	13.448	10.9623	14.082	13.256
CL-167	13.6951	11.5083	12.716	14.1763	14.7009	11.9438	10.1763	11.151	13.8774	13.3972
CL-88	10.7149	11.6116	12.9419	14.278	14.8176	12.0662	12.399	11.0803	14.1225	13.2171
CL-90	10.0377	11.3789	12.6982	13.9168	14.6451	12.1596	11.3894	11.416	14.2682	13.0677
CL-91	10.0324	11.7868	13.1379	14.1409	14.7405	11.4857	13.108	10.8229	13.888	13.7739
CL-95	8.52115	12.343	13.3035	13.9174	14.7834	11.2057	11.0588	11.2201	14.0421	12.998
CL-96	10.0795	9.53148	13.6659	13.9487	14.8784	12.1919	13.1847	11.618	14.0463	14.0382
CL-98	12.4982	11.1048	12.6133	14.3049	14.822	11.8276	11.7758	11.9128	14.0874	13.1397
HLD-38	8.29651	13.3206	12.1441	14.2067	14.6837	11.3295	11.2897	12.0698	13.6771	12.3779
HLD-1	9.93357	12.9433	12.5653	13.958	14.762	11.6396	11.8979	11.7535	13.6763	12.9209
HLD-10	8.74798	12.0966	12.8262	14.0844	14.7784	11.118	13.1814	10.8495	14.0488	13.3592
HLD-11	8.40287	13.5804	12.4538	13.9999	14.7148	10.9113	10.2513	11.697	13.2775	12.4895
HLD-13	8.08501	13.3788	12.1596	13.9855	14.6861	11.5245	10.3174	12.5597	13.4095	12.4184
HLD-14	9.57094	10.3122	12.162	12.7791	14.6586	10.1439	11.6005	12.9814	13.6004	11.9787
HLD-2	8.97385	12.478	13.3623	13.5279	14.8624	12.0764	12.4141	12.3963	13.5024	13.5395
HLD-21	8.37304	11.9622	12.6219	14.0548	14.5138	11.8332	11.2816	11.6083	13.8335	12.7374
HLD-23	7.97967	12.9784	12.5009	14.1603	14.6516	10.7107	9.90797	11.6791	13.6113	12.4453
HLD-26	8.39467	13.235	12.524	14.0653	14.4567	12.0152	12.108	11.4764	14.0554	12.8239
HLD-3	10.7743	12.0469	12.9302	14.2538	14.6463	11.9112	12.7587	10.9545	13.9085	13.1694
HLD-35	7.88158	10.4492	12.6746	14.2837	14.6153	11.7241	10.8911	10.6775	13.732	12.8288
HLD-4	9.04843	11.9513	13.2837	13.4958	14.6375	12.0694	9.93773	12.3642	13.5558	13.1403
HLD-41	9.08294	11.8567	12.6545	14.1264	14.7834	12.1715	13.1831	11.2502	13.7878	13.2386
HLD-43	8.34393	13.6687	12.734	14.0604	14.5459	10.345	11.2897	12.3552	13.4637	12.4913
HLD-47	8.13277	12.2379	12.9176	14.0281	14.5784	11.6365	12.5882	11.4612	13.8616	12.9762
HLD-5	11.2793	12.7105	12.7722	13.8965	14.7124	11.0718	11.5151	11.6796	13.5991	12.7882
HLD-50	9.02368	12.5771	12.6238	14.3032	14.7911	12.3625	11.7454	10.7901	13.8509	13.1195
HLD-51	9.71893	13.4396	12.7773	14.1207	14.5254	10.8097	10.4859	12.5943	13.614	12.5075
HLD-53	9.14741	13.2572	12.8051	14.2206	14.6349	11.0225	12.422	10.6228	13.4193	13.3517
HLD-55	9.73786	11.5603	12.5779	13.9729	14.7419	11.1664	11.1917	11.1536	13.583	12.6398
HLD-56	8.77043	12.0752	12.0495	14.1807	14.6801	11.6814	12.257	11.375	13.7978	12.8621
HLD-7	8.19149	13.0297	12.9342	13.6185	14.7714	11.6247	10.5884	11.0872	13.265	13.8079
HLD-8	9.67103	11.9698	12.9946	13.8464	14.543	10.9468	12.0976	11.4324	13.7053	12.9619

## Sheet: Food_record
Study ID	Kj (kj)	Cals (kcal)	Fat (g)	Prot (g)	Carb (g)	FatCals (kcal)	ProtCals (kcal)	CarbCals (kcal)	Vit A-IU (IU)	Caroten (RE)	BetaCaro (mcg)	Vit C (mg)	Vit E-mg (mg)
CL-88	5645.21	1349.24	42.9178	61.27	190.18	386.26	245.08	760.72	890.77	56.26	266.46	79.3	1.27
CL-90	7203.15	1721.59	49.8689	51.66	277.66	448.82	206.64	1110.64	1552.47	102.64	591.58	91.4	1.57
CL-91	3738.65	893.56	25.6511	55.63	110.96	230.86	222.52	443.84	7190.8	627.09	2254.32	51.16	8.65
CL-95	4147.91	991.37	39.9522	39.52	125.52	359.57	158.08	502.08	1925.34	105.41	606.62	59.47	3.95
CL-96	10799.1	2581.06	79.4211	117.14	363.4	714.79	468.56	1453.6	2695.67	95.04	296.13	145.54	7.98
CL-98	4624.38	1105.25	91.5189	27.22	42.57	823.67	108.88	170.28	173.67	10.13	56.09	13.36	12.02
CL-100	9446.3	2257.72	65.7456	101.18	317.82	591.71	404.72	1271.28	11370.7	1023.66	3931.88	133.57	3.28
CL-103
CL-106	9937.17	2375.04	109.894	128.52	242.44	989.05	514.08	969.76	10232.3	938.52	4748.14	51.88	14.18
CL-108	6713.56	1604.58	41.2944	65.79	268.04	371.65	263.16	1072.16	10163.1	1013.81	4940.43	157.68	2.96
CL-110	4948.45	1182.71	40.4944	44.84	164.35	364.45	179.36	657.4	5628.38	429.44	2173.16	28.25	4.43
CL-111	7804.34	1865.28	64.0644	60.53	270.04	576.58	242.12	1080.16	43151.3	4247.71	25180.1	124.07	8.5
CL-112	6988.1	1670.2	59.2144	78.68	209.72	532.93	314.72	838.88	5451.99	532.43	2847.74	44.18	4.61
CL-113	10923	2610.66	61.0989	97.81	434.48	549.89	391.24	1737.92	3449.23	0.84	4.18	67.29	2.49
CL-114	10864.6	2596.71	107.933	108.42	298.16	971.4	433.68	1192.64	28516	2638.44	15278.2	211.55	11.12
HLD-1	10455.4	2498.9	83.14	76.08	369.41	748.26	304.32	1477.64	11373.5	860.42	3995	58.45	5.18
HLD-2	6579.67	1572.58	45.4822	72.54	227.78	409.34	290.16	911.12	8910.55	840.17	4139.95	207.22	6.63
HLD-3	3327.25	795.23	30.2689	27.05	112.3	272.42	108.2	449.2	4409.55	426.04	2202.39	143.35	4.1
HLD-4	4464.66	1067.08	27.5789	64.78	129.76	248.21	259.12	519.04	1558.78	101.45	575.16	541	1.1
HLD-5	12877.8	3077.87	55.9044	144.02	476.98	503.14	576.08	1907.92	5795.39	93.74	468.66	88.08	3.1
HLD-7	22719.5	5430.08	241.202	124.48	714.25	2170.82	497.92	2857	7854.4	521.21	2437.24	367.09	4.59
HLD-8	20739	4956.73	207.483	194.66	619.02	1867.35	778.64	2476.08	13177.8	1052.06	5229.26	122.36	4.44
HLD-10	12737.3	3044.28	140.527	153.82	290.04	1264.74	615.28	1160.16	1789.67	40.68	225.3	19.96	5.18
HLD-11	7878.66	1883.04	69.3233	98.38	225.26	623.91	393.52	901.04	4552.26	355.28	1737.19	25.33	5.7
HLD-13	8393.3	2006.05	78.9467	76.6	246.36	710.52	306.4	985.44	18692.6	1639.12	8904.06	58.86	1.95
HLD-14	14200.2	3393.94	143.94	177.28	355.45	1295.46	709.12	1421.8	7487.26	576.32	1893.4	52.88	12.13
CL-116	9770.3	2335.16	81.8244	127.42	273.32	736.42	509.68	1093.28	4441.52	356.99	27.26	24.53	4.38
CL-117	10251.6	2450.18	117.182	101.27	259.95	1054.64	405.08	1039.8	15655.1	1425.43	7646.53	163.07	10.24
CL-118	12499	2987.32	123.556	130.18	345.36	1112	520.72	1381.44	19960.6	1594.25	9299.89	169.56	7.7
CL-128	6680.86	1596.76	57.3067	97.29	179.85	515.76	389.16	719.4	1662.22	91.25	409.26	75.3	4.31
CL-132	4790.94	1145.06	40.6489	52.87	130.1	365.84	211.48	520.4	9256.78	735.47	3681.08	53.05	3.7
CL-134	11239	2686.17	104.588	148.62	294.07	941.29	594.48	1176.28	32493.9	2820.33	1004.66	220.53	7.26
CL-136
CL-142	10431.7	2493.23	69.2078	111.22	319.5	622.87	444.88	1278	2765.93	102.63	448.97	33.15	1.7
CL-144	10031.4	2397.57	104.783	111.9	251.41	943.05	447.6	1005.64	23009.5	2184.38	12106	43.53	3.02
CL-147	7675.65	1834.52	56.9311	114.48	232.37	512.38	457.92	929.48	1347.09	86.29	425.85	233.57	2.71
CL-161
CL-167
HLD-21	16588.5	3964.75	140.014	208.24	464.46	1260.13	832.96	1857.84	23102.1	2010.56	10115.1	259.45	7.51
HLD-23	18174.6	4343.84	236.609	119.34	436.46	2129.48	477.36	1745.84	675.56	4.54	12.47	30.2	9.56
HLD-26	12800.8	3059.47	134.764	106.69	368.48	1212.88	426.76	1473.92	19159.9	1413.12	7033.95	175.84	9.25
HLD-35	10579	2528.44	82.2111	114.41	346.97	739.9	457.64	1387.88	6411.74	524.84	2416.37	202.52	4.13
HLD-38	4516.87	1079.56	31.3756	55.49	157.43	282.38	221.96	629.72	8621.87	802.83	3211.24	63.93	3.06
HLD-43	8103.9	1936.88	73.4044	92.61	232.9	660.64	370.44	931.6	20406.6	1899.11	9574.47	176.76	10.46
HLD-47	14439.7	3451.17	124.731	117.69	490.73	1122.58	470.76	1962.92	18388.8	1660.16	8767.65	176.88	10.82
HLD-51	12433	2971.55	128.836	121.38	328.8	1159.52	485.52	1315.2	1548.25	26.99	86.23	182.88	13.34
HLD-53	10462.8	2500.68	70.6411	89.22	382.35	635.77	356.88	1529.4	5962.19	1245.78	6360.57	279.26	2.93
HLD-55	11152.4	2665.48	135.073	122	244.04	1215.66	488	976.16	3649.12	38.98	207.88	86.66	2.67
CL-140	4389.2	1049.04	36.0833	41.73	140.82	324.75	166.92	563.28	3478.52	111.93	545.51	29.61	1
CL-155	9628.28	2301.21	100.346	140.78	210.8	903.11	563.12	843.2	8971.38	761.88	4075.24	75.13	5.36
CL-157
HLD-41
HLD-50
HLD-56	7368.22	1761.05	82.5022	45.12	220.92	742.52	180.48	883.68	7500.49	635.88	3077.22	24.17	8.79
