# Supplementary material for: Altered hepatic genes related to retinol metabolism and plasma retinol in patients with non-alcoholic fatty liver disease
Source: PLoS One. 2018 Oct 31;13(10):e0205747. doi: 10.1371/journal.pone.0205747 (PMC6209208; doi:10.1371/journal.pone.0205747)
Supplement: S5 File — This is a tab file containing a listing of genes expression information, and comparision results between liver donor, and NAFLD patients. (XLSX) [file pone.0205747.s005.xlsx]

## Sheet: Codebook
Variable Name	Type	Label
Study ID		Study code of the patient
Diag	Categorical	Diagnosis (simple steatosis-SS, non-alcoholic steatohepatitis-NASH, healthy control-HC)
AKR1B10		aldo-keto reductase family 1 member 10
RXRB		retinoid X receptor beta
ADH1B		alcohol dehydrogenase IB (class I), beta polypeptide
ALDH1A3		retinaldehyde dehydrogenase 1 family, member A3
PPARA		peroxisome proliferator activated receptor alpha
CYP26A1		cytochrome P450 family 26 subfamily member A2
ALDH1A2		aldehyde dehydrogenase 1 family member A2
DHRS4		dehydrogenase/reductase (SDR family) member 4
RDH10		retinol dehydrogenase 10 (all-trans)
RDH11		retinol dehydrogenase 11 (all-trans/9-cis/11-cis)

## Sheet: Genes_selected
Query	Match	Type	Allign ID	Allign Location(hg19)				Exons	Probe ID	Annotation	Array	Probe Location(hg19)
RBP4	RBP4	Gene	uc001kit.2	chr10	95351594	95360993	-	6	ILMN_1814719 (4610424)	RBP4/NM_006744	HumanHT-12_V4_0_R2 DASL	chr10	95353611	95353661	-
CRBP1	RBP1	Gene	uc003eti.2	chr3	139236276	139258671	-	4	ILMN_1656837 (6650731)*	RBP1/NM_002899	HumanHT-12_V4_0_R2 DASL	chr3	139237310	139237360	-
ADH1	ADH1A	Gene	uc003hur.1	chr4	100197524	100212142	-	9	ILMN_1764309 (3370347)	ADH1A/NM_000667	HumanHT-12_V4_0_R2 DASL	chr4	100197723	100197773	-
ADH2	ADH1B	Gene	uc003hus.3	chr4	100227528	100242572	-	9	ILMN_1811598 (2490612)	ADH1B/NM_000668	HumanHT-12_V4_0_R2 DASL	chr4	100227610	100227660	-
ADH3	ADH1C	Gene	uc003huu.2	chr4	100257651	100273917	-	10	ILMN_1740717 (1510750)	ADH1C/NM_000669	HumanHT-12_V4_0_R2 DASL	chr4	100260870	100261779	-
DHRS3	DHRS3	Gene	uc001aub.2	chr1	12627940	12676788	-	6	ILMN_1752478 (7040670)	DHRS3/NM_004753	HumanHT-12_V4_0_R2 DASL	chr1	12628133	12628183	-
DHRS4	DHRS4	Gene	uc001wla.2	chr14	24422965	24438486	+	8	ILMN_2185884 (1340274)	DHRS4/NM_021004	HumanHT-12_V4_0_R2 DASL	chr14	24438224	24438274	+
RDH5	RDH5	Gene		chr12	56114151	56118526	+	5	ILMN_1773395 (110326)	RDH5/NM_002905	HumanHT-12_V4_0_R2 DASL	chr12	56118383	56118433	+
RDH10	RDH10	Gene	uc003xzi.2	chr8	74207265	74237514	+	6	ILMN_1714335 (7050433)	RDH10/NM_172037	HumanHT-12_V4_0_R2 DASL	chr8	74236290	74236340	+
RDH11	RDH11	Gene	uc001xjv.3	chr14	68143521	68162510	-	7	ILMN_1768719 (6840368)	RDH11/NM_016026	HumanHT-12_V4_0_R2 DASL	chr14	68144117	68144167	-
AKR1b10	AKR1B10	Gene	uc003vrr.2	chr7	134212344	134226165	+	10	ILMN_1672148 (5310646)	AKR1B10/NM_020299	HumanHT-12_V4_0_R2 DASL	chr7	134223745	134225824	+
RALDH1	ALDH1A1	Gene	uc011lsg.1	chr9	75515588	75540528	-	8	ILMN_1709348 (6510754)	ALDH1A1/NM_000689	HumanHT-12_V4_0_R2 DASL	chr9	75520916	75524535	-
RALDH2	ALDH1A2	Gene	uc002aew.2	chr15	58245628	58306235	-	11	ILMN_1748538 (510687)	ALDH1A2/NM_170697	HumanHT-12_V4_0_R2 DASL	chr15	58245807	58245857	-
RALDH3	ALDH1A3	Gene	uc002bwn.3	chr15	101420009	101456828	+	13	ILMN_2139970 (4920148)	ALDH1A3/NM_000693	HumanHT-12_V4_0_R2 DASL	chr15	101456750	101456800	+
CRABP1	CRABP1	Gene	uc002bdp.2	chr15	78632666	78640572	+	4	ILMN_1658040 (2510132)	CRABP1/NM_004378	HumanHT-12_V4_0_R2 DASL	chr15	78640321	78640373	+
CRABp2	CRABP2	Gene		chr1	156669400	156675608	-	5	ILMN_1690170 (3400296)	CRABP2/NM_001878	HumanHT-12_V4_0_R2 DASL	chr1	156669519	156669569	-
CYP26a1	CYP26A1	Gene	uc001kik.1	chr10	94833232	94837641	+	7	ILMN_2407314 (7550386)	CYP26A1/NM_057157	HumanHT-12_V4_0_R2 DASL	chr10	94837562	94837612	+
CYP26B1	CYP26B1	Gene	uc010yra.1	chr2	72356367	72371544	-	5	ILMN_1812297 (6280224)	CYP26B1/NM_019885	HumanHT-12_V4_0_R2 DASL	chr2	72356794	72356844	-
RARB	RARB	Gene	uc011awl.1	chr3	25215823	25639420	+	8	ILMN_2390526 (6270487)	RARB/NM_016152	HumanHT-12_V4_0_R2 DASL	chr3	25638681	25638731	+
RARG	RARG	Gene	uc001scd.2	chr12	53604354	53614150	-	8	ILMN_1737433 (4760010)*	RARG/NM_000966	HumanHT-12_V4_0_R2 DASL	chr12	53621316	53621366	-
RXRB	RXRB	Gene	uc003odb.2	chr6	33161366	33168432	-	10	ILMN_1774074 (6380431)	RXRB/NM_021976	HumanHT-12_V4_0_R2 DASL	chr6	33161416	33161466	-
RXRG	RXRG	Gene		chr1	165406165	165414592	-	2	ILMN_1750624 (3450753)*	RXRG/NM_006917	HumanHT-12_V4_0_R2 DASL	chr1	165370376	165370426	-
PPARA	PPARA	Gene	uc003bgy.1	chr22	46567183	46594488	+	2	ILMN_1700488 (870441)	PPARA/NM_001001928	HumanHT-12_V4_0_R2 DASL	chr22	46594484	46611115	+
PPARG	PPARG	Gene		chr3	12329349	12475855	+	7	ILMN_2364384 (1440324)	PPARG/NM_138712	HumanHT-12_V4_0_R2 DASL	chr3	12475511	12475561	+

## Sheet: SSvsHC_ANOVAcorpt05posthoc
Symbol	ProbeID	p (Corr)	p	Regulation ([Healthy control] vs [NASH])	Regulation ([Healthy control] vs [SS])	Regulation ([NASH] vs [SS])	FC ([Healthy control] vs [NASH])	Log FC ([Healthy control] vs [NASH])	FC (abs) ([Healthy control] vs [NASH])	FC ([Healthy control] vs [SS])	Log FC ([Healthy control] vs [SS])	FC (abs) ([Healthy control] vs [SS])	FC ([NASH] vs [SS])	Log FC ([NASH] vs [SS])	FC (abs) ([NASH] vs [SS])	[CL_100, SS](raw)	[CL_103, NASH](raw)	[CL_106, NASH](raw)	[CL_108, SS](raw)	[CL_110, SS](raw)	[CL_111, NASH](raw)	[CL_112, NASH](raw)	[CL_113, NASH](raw)	[CL_114, SS](raw)	[CL_116, NASH](raw)	[CL_117, SS](raw)	[CL_118, NASH](raw)	[CL_128, NASH](raw)	[CL_132, NASH](raw)	[CL_134, SS](raw)	[CL_136, SS](raw)	[CL_140B, SS](raw)	[CL_142, SS](raw)	[CL_144, NASH](raw)	[CL_147, NASH](raw)	[CL_155, NASH](raw)	[CL_157, NASH](raw)	[CL_161, SS](raw)	[CL_167, NASH](raw)	[CL_88, SS](raw)	[CL_90, SS](raw)	[CL_91, SS](raw)	[CL_95, SS](raw)	[CL_96, SS](raw)	[CL_98, NASH](raw)	[HLD 38, SS](raw)	[HLD_1, Healthy control](raw)	[HLD_10, Healthy control](raw)	[HLD_11, Healthy control](raw)
RXRB	6380431	0.0392288	0.0167772	up	down	down	1.01009	0.014481	1.01009	-1.19078	-0.251913	1.19078	-1.2028	-0.266394	1.2028	5470.6	5698.1	7273.1	8923.5	5734.6	4716.8	6655	6087	5686.1	4693.3	7629.9	8202.5	6887.4	8206.8	5702.5	9523.2	5770.4	8055.7	6678.7	6538.5	6251.6	8504.2	8432.6	8019	6920	6530.4	8660.9	8109.9	12557.1	6752.3	4605.3	5710.3	6981.9	6011
ADH1B	2490612	0.0448572	0.0199871	down	down	down	-1.02015	-0.0287754	1.02015	-1.05664	-0.0794789	1.05664	-1.03577	-0.0507035	1.03577	22328.6	22732.4	27586.8	29525.5	25253.2	24540.9	25334.7	23625.3	29726.9	23324.3	32294.4	29616.6	26422.4	31015.6	26686	30393	31514.4	26014.1	27085.4	26155.2	26649.5	30185.5	28753.7	29201.5	28776.2	24941	26977	27974.9	34844.6	32945.2	24767.9	25621.4	33476.6	30523.4
DHRS4L2	1070414	0.004142	0.000979947	down	down	down	-1.28725	-0.364297	1.28725	-1.37869	-0.463299	1.37869	-1.07103	-0.099002	1.07103	9303.5	11200	8433.6	10322.3	8063.1	8675.2	9620.2	8033.1	7778.7	9663.8	11484	11052.2	10870	11602.1	10987.7	14091.2	8418.9	4826.1	11039	10402	8514.5	11472.7	12835.3	10722.4	10781.8	11664.1	7045.5	7053.7	7721.1	7787.5	7369.5	7624.3	9439.9	5228.3
ALDH1A3	4920148	0.000489029	7.22843e-05	up	up	down	2.61978	1.38944	2.61978	2.33474	1.22326	2.33474	-1.12208	-0.166181	1.12208	1086	4383.1	1258.7	908.4	971	2774.6	2878.5	2744.9	2259.4	3438.2	2002.2	1953.2	3221.3	5338.8	809	4598.2	1293.3	319.6	731.6	702.5	1731.3	1515.6	3139.8	3351.1	2306.9	2604.5	2956.7	3173.9	630.2	2425.8	10015.2	7344.9	4186.3	12410.3
PPARA	870441	0.00090544	0.000152683	down	down	up	-1.57474	-0.655109	1.57474	-1.39807	-0.483439	1.39807	1.12636	0.17167	1.12636	2877.4	9485.8	3820.6	4290.9	4094.2	5272.4	3361.6	4576.2	1919.5	4724.1	5042.1	3834	6164.2	5190.4	2087.8	5114.9	4888.6	1661	4889.4	6373.2	5607.7	6202.6	7517.2	4618.7	3349.1	4481.3	2293.8	1114.6	4652.2	4086.8	2976	2975.7	2010.6	2400.1
CYP26A1	5270072	0.0132083	0.0041052	down	down	down	-1.34619	-0.428885	1.34619	-1.84664	-0.884901	1.84664	-1.37175	-0.456016	1.37175	6196.9	3219.7	6105.8	7002	12057.6	5033.3	6742.6	4595.5	6167.7	2859.7	9700.8	14875.8	6174.4	11538.4	11995.7	14246.5	10203.6	2736.1	11003.2	4469.2	5852.3	6793.8	16954.4	2089.5	6359.6	5818.3	9914.3	811.7	8668.7	4266.7	5455.3	4537.3	10646.5	1667.1
CYP26A1	7550386	0.0253574	0.0094866	down	down	down	-1.24127	-0.311822	1.24127	-1.87502	-0.906903	1.87502	-1.51056	-0.59508	1.51056	3003.4	2305.7	3974.2	3874.8	11293.9	4094.8	3833	1924	4766	1246.9	6401.6	11766.8	4144.3	7902	7361.6	13881.5	6809.8	2189.6	6716.6	2391.5	2583.5	5502.9	13346.3	1290.5	4424.2	2623.8	8481.3	975.3	8829.6	3936.1	2916	3562	8913.1	1729.9
ALDH1A2	510687	0.00575711	0.00147202	up	up	up	1.46667	0.552544	1.46667	1.48133	0.56689	1.48133	1.00999	0.0143465	1.00999	2535.1	3356.9	1515.2	2772.5	1490.3	2360.9	1711.2	3752.5	594.2	1876.6	3579.3	2356.8	2023.1	1342.6	1386.4	2704	1768.3	403.5	1306.9	1880.7	1492.1	2222.7	2228.6	2611.5	1458.6	2670.5	1290.5	1128.5	3178	4311.8	4417	3225.6	1634.6	3803.8
DHRS4	1340274	7.98684e-05	8.07538e-06	down	down	down	-1.18733	-0.247722	1.18733	-1.26724	-0.341694	1.26724	-1.0673	-0.0939718	1.0673	17403.1	16058.9	15049.4	13984.9	12682.7	18168	18021.7	14076.9	16672.7	17556.5	19786.8	18077.3	15787.8	17714.3	17957.5	21995	15180.6	16697.6	17938.7	15975.1	15824.5	16224.9	19692.7	17537.6	17332.1	19446.8	15160.7	15842.2	17308.7	18964.1	12739.3	12219.3	17565	9997.7
ALDH1A3	2360551	0.000147274	1.6857e-05	up	up	up	2.02748	1.01969	2.02748	2.05933	1.04218	2.05933	1.01571	0.0224897	1.01571	1403.5	6329.4	1411.1	2610.4	1291.7	4021.7	2475.1	3470.4	1658.6	5410.1	6846.5	3935.9	3717	6210.8	1894.8	6057.1	2131.7	474.8	1671.5	1177	3338	3290.4	4274.7	3999.7	1902.3	3688.4	1593.8	3508	1674.1	2969.9	13920.4	6599.6	4647.3	11232
RDH11	6840368	9.92362e-05	1.04843e-05	down	down	up	-1.42084	-0.506749	1.42084	-1.30145	-0.380115	1.30145	1.09174	0.126633	1.09174	8899.2	10346.8	10047.4	12377.8	10423.4	10406.4	11483.2	10882.2	7174	9443.3	10963.3	13442.4	12184.8	14461	7526.1	14773.7	7387.7	7150.9	11634.6	9081	9373.7	14194.1	11718.3	12836.7	8712.2	8477.7	13990.4	5980.9	17181.2	9419.8	5348.1	7235	10030.9	6148.5
[truncated: 99 more columns]

## Sheet: NASHvsHC_ANOVAcorp05posthoc
Symbol	ProbeID	p (Corr)	p	Regulation ([Healthy control] vs [NASH])	Regulation ([Healthy control] vs [SS])	Regulation ([NASH] vs [SS])	FC ([Healthy control] vs [NASH])	Log FC ([Healthy control] vs [NASH])	FC (abs) ([Healthy control] vs [NASH])	FC ([Healthy control] vs [SS])	Log FC ([Healthy control] vs [SS])	FC (abs) ([Healthy control] vs [SS])	FC ([NASH] vs [SS])	Log FC ([NASH] vs [SS])	FC (abs) ([NASH] vs [SS])	[CL_100, SS](raw)	[CL_103, NASH](raw)	[CL_106, NASH](raw)	[CL_108, SS](raw)	[CL_110, SS](raw)	[CL_111, NASH](raw)	[CL_112, NASH](raw)	[CL_113, NASH](raw)	[CL_114, SS](raw)	[CL_116, NASH](raw)	[CL_117, SS](raw)	[CL_118, NASH](raw)	[CL_128, NASH](raw)	[CL_132, NASH](raw)	[CL_134, SS](raw)	[CL_136, SS](raw)	[CL_140B, SS](raw)	[CL_142, SS](raw)	[CL_144, NASH](raw)	[CL_147, NASH](raw)	[CL_155, NASH](raw)	[CL_157, NASH](raw)	[CL_161, SS](raw)	[CL_167, NASH](raw)	[CL_88, SS](raw)	[CL_90, SS](raw)	[CL_91, SS](raw)	[CL_95, SS](raw)	[CL_96, SS](raw)	[CL_98, NASH](raw)	[HLD 38, SS](raw)	[HLD_1, Healthy control](raw)	[HLD_10, Healthy control](raw)	[HLD_11, Healthy control](raw)
RDH10	7050433	0.0267664	0.0101901	down	down	up	-1.21119	-0.276429	1.21119	-1.07732	-0.107453	1.07732	1.12426	0.168975	1.12426	15757.2	19319.2	19383.9	23680.2	17960.5	16393.6	19049.6	19169.1	8541	16398	23507.8	21922	19252.6	24536.6	14999.6	21468.1	17833.2	4748.6	18804.7	17704.1	20263.3	24843.3	21493.1	21040.7	19355.9	15200.7	18075.8	14213.8	15766.9	22328	18234.4	14845.3	18137.4	17066.7
DHRS4L2	1070414	0.004142	0.000979947	down	down	down	-1.28725	-0.364297	1.28725	-1.37869	-0.463299	1.37869	-1.07103	-0.099002	1.07103	9303.5	11200	8433.6	10322.3	8063.1	8675.2	9620.2	8033.1	7778.7	9663.8	11484	11052.2	10870	11602.1	10987.7	14091.2	8418.9	4826.1	11039	10402	8514.5	11472.7	12835.3	10722.4	10781.8	11664.1	7045.5	7053.7	7721.1	7787.5	7369.5	7624.3	9439.9	5228.3
ALDH1A3	4920148	0.000489029	7.22843e-05	up	up	down	2.61978	1.38944	2.61978	2.33474	1.22326	2.33474	-1.12208	-0.166181	1.12208	1086	4383.1	1258.7	908.4	971	2774.6	2878.5	2744.9	2259.4	3438.2	2002.2	1953.2	3221.3	5338.8	809	4598.2	1293.3	319.6	731.6	702.5	1731.3	1515.6	3139.8	3351.1	2306.9	2604.5	2956.7	3173.9	630.2	2425.8	10015.2	7344.9	4186.3	12410.3
PPARA	870441	0.00090544	0.000152683	down	down	up	-1.57474	-0.655109	1.57474	-1.39807	-0.483439	1.39807	1.12636	0.17167	1.12636	2877.4	9485.8	3820.6	4290.9	4094.2	5272.4	3361.6	4576.2	1919.5	4724.1	5042.1	3834	6164.2	5190.4	2087.8	5114.9	4888.6	1661	4889.4	6373.2	5607.7	6202.6	7517.2	4618.7	3349.1	4481.3	2293.8	1114.6	4652.2	4086.8	2976	2975.7	2010.6	2400.1
ALDH1A2	510687	0.00575711	0.00147202	up	up	up	1.46667	0.552544	1.46667	1.48133	0.56689	1.48133	1.00999	0.0143465	1.00999	2535.1	3356.9	1515.2	2772.5	1490.3	2360.9	1711.2	3752.5	594.2	1876.6	3579.3	2356.8	2023.1	1342.6	1386.4	2704	1768.3	403.5	1306.9	1880.7	1492.1	2222.7	2228.6	2611.5	1458.6	2670.5	1290.5	1128.5	3178	4311.8	4417	3225.6	1634.6	3803.8
AKR1B10	5310646	4.84177e-11	3.01336e-13	down	down	up	-9.94913	-3.31457	9.94913	-1.6057	-0.683202	1.6057	6.19614	2.63137	6.19614	1520.6	9313.6	669.9	418.2	351.3	4822.3	7840.1	5433.5	556.8	3913.2	1063.8	13311.3	1961.6	9979.4	467.8	740.1	1742.3	286.2	2066.4	5201.5	592	8585.4	884.3	15623.1	1071.2	1014.3	619.1	175.6	994	6274	384.7	961.3	348.7	581.4
DHRS4	1340274	7.98684e-05	8.07538e-06	down	down	down	-1.18733	-0.247722	1.18733	-1.26724	-0.341694	1.26724	-1.0673	-0.0939718	1.0673	17403.1	16058.9	15049.4	13984.9	12682.7	18168	18021.7	14076.9	16672.7	17556.5	19786.8	18077.3	15787.8	17714.3	17957.5	21995	15180.6	16697.6	17938.7	15975.1	15824.5	16224.9	19692.7	17537.6	17332.1	19446.8	15160.7	15842.2	17308.7	18964.1	12739.3	12219.3	17565	9997.7
ALDH1A3	2360551	0.000147274	1.6857e-05	up	up	up	2.02748	1.01969	2.02748	2.05933	1.04218	2.05933	1.01571	0.0224897	1.01571	1403.5	6329.4	1411.1	2610.4	1291.7	4021.7	2475.1	3470.4	1658.6	5410.1	6846.5	3935.9	3717	6210.8	1894.8	6057.1	2131.7	474.8	1671.5	1177	3338	3290.4	4274.7	3999.7	1902.3	3688.4	1593.8	3508	1674.1	2969.9	13920.4	6599.6	4647.3	11232
RDH11	6840368	9.92362e-05	1.04843e-05	down	down	up	-1.42084	-0.506749	1.42084	-1.30145	-0.380115	1.30145	1.09174	0.126633	1.09174	8899.2	10346.8	10047.4	12377.8	10423.4	10406.4	11483.2	10882.2	7174	9443.3	10963.3	13442.4	12184.8	14461	7526.1	14773.7	7387.7	7150.9	11634.6	9081	9373.7	14194.1	11718.3	12836.7	8712.2	8477.7	13990.4	5980.9	17181.2	9419.8	5348.1	7235	10030.9	6148.5
[truncated: 99 more columns]

## Sheet: NASHvsSS_ANOVAcorp05posthoc
Symbol	ProbeID	p (Corr)	p	Regulation ([Healthy control] vs [NASH])	Regulation ([Healthy control] vs [SS])	Regulation ([NASH] vs [SS])	FC ([Healthy control] vs [NASH])	Log FC ([Healthy control] vs [NASH])	FC (abs) ([Healthy control] vs [NASH])	FC ([Healthy control] vs [SS])	Log FC ([Healthy control] vs [SS])	FC (abs) ([Healthy control] vs [SS])	FC ([NASH] vs [SS])	Log FC ([NASH] vs [SS])	FC (abs) ([NASH] vs [SS])	[CL_100, SS](raw)	[CL_103, NASH](raw)	[CL_106, NASH](raw)	[CL_108, SS](raw)	[CL_110, SS](raw)	[CL_111, NASH](raw)	[CL_112, NASH](raw)	[CL_113, NASH](raw)	[CL_114, SS](raw)	[CL_116, NASH](raw)	[CL_117, SS](raw)	[CL_118, NASH](raw)	[CL_128, NASH](raw)	[CL_132, NASH](raw)	[CL_134, SS](raw)	[CL_136, SS](raw)	[CL_140B, SS](raw)	[CL_142, SS](raw)	[CL_144, NASH](raw)	[CL_147, NASH](raw)	[CL_155, NASH](raw)	[CL_157, NASH](raw)	[CL_161, SS](raw)	[CL_167, NASH](raw)	[CL_88, SS](raw)	[CL_90, SS](raw)	[CL_91, SS](raw)	[CL_95, SS](raw)	[CL_96, SS](raw)	[CL_98, NASH](raw)	[HLD 38, SS](raw)	[HLD_1, Healthy control](raw)	[HLD_10, Healthy control](raw)	[HLD_11, Healthy control](raw)
RXRB	6380431	0.0392288	0.0167772	up	down	down	1.01009	0.014481	1.01009	-1.19078	-0.251913	1.19078	-1.2028	-0.266394	1.2028	5470.6	5698.1	7273.1	8923.5	5734.6	4716.8	6655	6087	5686.1	4693.3	7629.9	8202.5	6887.4	8206.8	5702.5	9523.2	5770.4	8055.7	6678.7	6538.5	6251.6	8504.2	8432.6	8019	6920	6530.4	8660.9	8109.9	12557.1	6752.3	4605.3	5710.3	6981.9	6011
AKR1B10	5310646	4.84177e-11	3.01336e-13	down	down	up	-9.94913	-3.31457	9.94913	-1.6057	-0.683202	1.6057	6.19614	2.63137	6.19614	1520.6	9313.6	669.9	418.2	351.3	4822.3	7840.1	5433.5	556.8	3913.2	1063.8	13311.3	1961.6	9979.4	467.8	740.1	1742.3	286.2	2066.4	5201.5	592	8585.4	884.3	15623.1	1071.2	1014.3	619.1	175.6	994	6274	384.7	961.3	348.7	581.4
[truncated: 99 more columns]
